# Supplementary material for: The Preyssler-Type Polyoxotungstate Exhibits Anti-Quorum Sensing, Antibiofilm, and Antiviral Activities
Source: Biology (Basel). 2022 Jun 30;11(7):994. doi: 10.3390/biology11070994 (PMC9311568; doi:10.3390/biology11070994)
Supplement: Supplementary file 1 [file biology-11-00994-s001.zip]

Archive with 1 entries (1 files):
- biology-1750964-supplementary.pdf
